# Supplementary material for: Mechanistic Evaluation of Roxadustat for Pulmonary Fibrosis: Integrating Network Pharmacology, Transcriptomics, and Experimental Validation
Source: Pharmaceuticals (Basel). 2026 Jan 20;19(1):179. doi: 10.3390/ph19010179 (PMC12844976; doi:10.3390/ph19010179)
Supplement: Supplementary file 1 [file pharmaceuticals-19-00179-s001.zip]

Archive with 1 entries (1 files):
- pharmaceuticals-4049492-supplementary.pdf
